# Supplementary material for: Risk of Subsequent Hip Fractures across Varying Treatment Patterns for Index Vertebral Compression Fractures
Source: J Clin Med. 2024 Aug 14;13(16):4781. doi: 10.3390/jcm13164781 (PMC11355522; doi:10.3390/jcm13164781)
Supplement: Supplementary file 1 [file jcm-13-04781-s001.zip]

Archive with 1 entries (1 files):
- jcm-3107255-supplementary.pdf
